# Supplementary material for: Tetrodotoxin and Its Analogues (TTXs) in the Food-Capture and Defense Organs of the Palaeonemertean Cephalothrix cf. simula
Source: Toxins (Basel). 2024 Jan 12;16(1):43. doi: 10.3390/toxins16010043 (PMC10818845; doi:10.3390/toxins16010043)
Supplement: Supplementary file 1 [file toxins-16-00043-s001.zip]

Archive with 6 entries (6 files):
- File S1.pdf
- Table S1.xlsx
- Video S1.mp4
- Video S2.mp4
- Video S3.avi
- Video S4.mp4
