# Supplementary material for: Tetrodotoxin and Its Analogues (TTXs) in the Food-Capture and Defense Organs of the Palaeonemertean Cephalothrix cf. simula
Source: Toxins (Basel). 2024 Jan 12;16(1):43. doi: 10.3390/toxins16010043 (PMC10818845; doi:10.3390/toxins16010043)
Supplement: Supplementary file 1 [file toxins-16-00043-s001.zip › Table S1.xlsx]

## Sheet: Result_926
Sample	TTX (320-302m/z)		4-epi ttx (320-302m/z)		11-norTTX-6(R)-ol(+) (290-272 m/z)		11-norTTX-6(S)-ol(+) (290-272 m/z)		4,9-anhydro-TTX (302-162m/z)		5-deoxyTTX-1 (304-286m/z)		5-deoxyTTX-2 (304-286m/z)		11-deoxyTTX (304-286m/z)		5,6,11-trideoxy-TTX-1 (272-254m/z)		5,6,11-trideoxy-TTX-2 (272-254m/z)		11-oxo-TTX (336-162m/z)		4,9-anhydro-8-epi-5,6,11-trideoxy-TTX		1-hydroxy-8-epi-5,6,11-trideoxy-TTX		1-hydroxy-4,4-anhydro-8-epi-5,6,11-trideoxi-TTX
	S	conc, ng/ml	S		S		S		S		S		S		S		S		S		S		S		S		S
926-143-01.lcd	45637955	253.773	140443		-----		-----		98896		786690		169061		1008646		11825626		2611626				43956		16584		-----
926-144-01.lcd	57477529	320.402	196728		-----		-----		125921		1041428		228586		1354010		21109102		5053905				108213		16754		747
926-145-01.lcd	149779493	852.407	558442		2354		-----		319318		1843131		447946		2647019		36897458		7383953				196528		35370		732
926-146-01.lcd	102820697	578.891	440857		-----		-----		241933		1192468		328976		1593003		28366977		6794594				161491		26896		770
926-147-01.lcd	504410	2.922	-----		-----		-----		-----		-----		-----		-----		197527		51727				1457		-----		-----
926-148-01.lcd	153715187	875.612	599706		11216		-----		412775		2458799		677215		2459509		74775290		17655505				416752		54392		2598
926-149-01.lcd	147615358	839.666	593541		13390		-----		361763		2209018		608546		1971895		39832564		8267588				161195		54952		-----
926-150-01.lcd	158815060	905.747	544130		6727		-----		368793		2369226		685564		1928741		65254256		16313063				372288		48514		1850
926-151-01.lcd	122252397	691.333	470765		3429		-----		305431		1714512		547227		1263576		44478887		11189832				261875		31865		928
926-152-01.lcd	163378424	932.776	794901		7942		-----		423670		2676054		781477		1498109		62640886		14268379				378192		52515		-----
926-153-01.lcd	49615281	276.117	223582		-----		-----		124373		971342		257555		479667		20239425		4087826				112948		16643		-----
926-154-01.lcd	435692	2.514	32446		-----		38678		3327		176262		123615		22022		792457		92396				2674		-----		-----
926-155-01.lcd	1143041	6.441	11522		8236		35293		-----		140193		101880		20248		572474		69658				-----		-----		-----
926-156-01.lcd	930245	5.26	12836		3409		19592		6456		112986		88667		20294		187245		274875				-----		-----		-----
926-157-01.lcd	1084782	6.118	19132		3847		26801		-----		179805		100260		20491		641930		65617				-----		-----		-----
926-158-01.lcd	126732	0.799	-----		-----		-----		-----		23195		6151		-----		62951		9377				-----		-----		-----
926-159-01.lcd	157046	0.968	-----		-----		-----		-----		32017		14542		-----		81966		10753				-----		-----		-----
926-160-01.lcd	4036	0.118	-----		-----		-----		-----		-----		-----		8515		22132		-----				-----		-----		-----
926-161-01.lcd	20060	0.207	-----		-----		-----		-----		7913		-----		-----		20087		2161				-----		-----		-----
926-162-01.lcd	34721	0.289	-----		-----		-----		-----		28299		8838		-----		30484		3284				-----		-----		-----
926-163-01.lcd	133582728	760.575	712045		11954		-----		352693		2282192		593597		1750470		27833873		5788753				206085		55719		-----
926-164-01.lcd	102650516	580.943	712611		7326		-----		241983		1636326		463380		1171594		30294107		5510058				97892		44386		-----
926-165-01.lcd	87253	0.58	3859		-----		-----		-----		55871		-----		-----		53142		7232				-----		-----		-----
926-166-01.lcd	2318849	12.971	99947		-----		-----		26040		1451543		114598		43407		482652		46593				525		-----		-----
926-167-01.lcd	6833562	38.069	269100		-----		-----		70719		4673986		476236		129109		1510430		153357				-----		839		-----
926-168-01.lcd	5774086	32.175	254733		5938		-----		56282		4853270		399017		109766		1676658		193140				555		-----		-----
926-169-01.lcd	9878657	55.021	435646		15949		-----		89233		8434069		794364		201485		3293397		364587				2009		1823		-----
926-170-01.lcd	10820158	60.266	395061		20701		-----		84280		8781201		871040		312013		4113551		574073				4173		3910		1036
926-171-01.lcd	11124064	61.959	453047		18774		-----		90280		9123700		854742		328095		4073968		614201				2861		3638		-----
926-172-01.lcd	7293242	40.627	283943		14660		-----		67406		5195012		820482		266823		2362863		666909				5782		-----
926-173-01.lcd	7137493	39.76	284237		11516		-----		54058		4699124		536160		257165		1978877		338467				1666		1197
926-174-01.lcd	6220773	34.66	269799		14648		-----		58349		4286006		482923		230251		2113702		303656				2021		1245
926-175-01.lcd	6512440	36.282	257893		8550		-----		52921		4200105		484247		241736		2100348		348401				2040		1770
926-176-01.lcd	6904752	38.465	205660		11557		-----		39446		3181348		417914		206797		1772118		196536				1568		744
926-177-01.lcd	12121927	67.521	391866		21508		-----		80522		6579344		878883		376724		3715357		567273				4543		2700		-----
926-178-01.lcd	7630993	42.506	263553		15514		-----		49010		3928363		543317		209016		2575848		273796				1780		-----		-----
926-179-01.lcd	17223628	95.989	593772		27339		9796		114955		7579444		1378420		401513		4870271		530031				6461		3454		1398
926-180-01.lcd	108487835	614.671	2030741		117583		77479		592443		14257473		4997085		883944		8482065		749859				10019		14898		2069
926-181-01.lcd	1174852	6.618	44582		-----		-----		14018		952270		68309		18961		274290		26492				-----		-----		-----
926-182-01.lcd	1340201	7.536	53906		-----		-----		13666		1214409		83008		19245		442706		41081				-----		-----		-----
926-183-01.lcd	2134884	11.949	99506		-----		-----		24255		1970858		180517		33087		908418		147842				-----		-----		-----
926-184-01.lcd	2788109	15.577	103273		-----		-----		23828		2383228		212354		61911		1437102		204704				-----		-----		-----
926-185-01.lcd	2455228	13.728	102023		-----		-----		21607		2054286		180279		71683		1186545		239239				-----		-----		-----
926-186-01.lcd	1650138	9.257	70717		-----		-----		15452		1159197		110436		55136		797889		146969				1023		-----		-----
926-187-01.lcd	1563086	8.773	64903		-----		-----		13953		1076139		100474		60627		778601		170650				-----		-----		-----
926-188-01.lcd	734492	4.173	38230		-----		-----		6764		497523		51993		24347		388841		63912				-----		-----		-----
926-189-01.lcd	79837	0.539	5105		-----		-----		-----		45243		-----		-----		37930		17858				-----		-----		-----
926-190-01.lcd	1511537	8.487	68277		-----		-----		11407		962120		116224		49709		794436		121103				-----		-----		-----
926-191-01.lcd	1025930	5.791	33430		-----		-----		5736		473512		66591		30331		410982		63796				-----		-----		-----
926-192-01.lcd	3145576	17.564	115891		-----		-----		20384		1687033		233408		87639		1542561		228787				799		-----		-----
926-193-01.lcd	1535787	8.622	53661		-----		-----		9166		777711		107925		43649		836337		115137				-----		-----		-----
926-194-01.lcd	5188210	28.917	189363		7541		-----		29945		2204082		403985		104855		2379098		316958				3695		-----		1434
926-195-01.lcd	20560518	114.638	343045		21607		11499		96156		2437530		882392		120587		2455173		227023				2356		-----		-----
926-196-01.lcd	571814	3.27	29130		-----		187976		3338		171120		110209		28267		334770		67313				-----		6393		-----
926-197-01.lcd	188405	1.142	6718		-----		19394		-----		64986		25669		14839		47647		11143				-----		-----		-----
926-198-01.lcd	70512	0.487	-----		-----		10783		-----		22709		13178		-----		33359		6698				-----		-----		-----
926-199-01.lcd	-----	-----	-----		-----		-----		-----		-----		-----		-----		-----		-----				-----		-----		-----
926-200-01.lcd	210937	1.267	8056		-----		50183		-----		100790		43196		8591		113099		12407				-----		-----		-----
926-201-01.lcd	-----	-----	-----		-----		-----		-----		-----		-----		-----		-----		-----				-----		-----		-----
926-202-01.lcd	143640	0.893	4923		-----		68038		-----		64201		26805		7939		62850		13433				-----		-----		-----
926-203-01.lcd	188299	1.141	4912		-----		50644		-----		86638		26845		8472		75371		8616				-----		-----		-----
926-204-01.lcd	119182	0.757	15840		-----		31413		-----		55481		29451		36583		80642		64946				4512		-----		-----
926-205-01.lcd	57662	0.416	-----		-----		6260		-----		18590		-----		13584		30492		13872				-----		-----		-----
926-206-01.lcd	7002	0.135	-----		-----		-----		-----		-----		-----		-----		-----		-----				-----		-----		-----
926-207-01.lcd	2340348	13.09	68835		-----		-----		14169		566121		133784		122533		265019		30718				-----		-----		-----
926-208-01.lcd	6505	0.132	-----		-----		-----		-----		-----		-----		-----		-----		-----				-----		-----		-----
926-209-01.lcd	2834809	15.837	86671		-----		7913		21737		972664		221382		212114		718712		99179				-----		1710		-----
926-210-01.lcd	4623326	25.777	151819		-----		10896		32816		1617885		366005		381607		1037196		116891				5413		6654		-----
926-211-01.lcd	5476958	30.523	187803		-----		18105		36949		1968518		452738		472029		1457773		143428				5106		10030		-----
926-212-01.lcd	6188762	34.482	217793		-----		21763		42367		2168477		511745		513240		1550105		171980				7338		9531		-----
926-213-01.lcd	6355239	35.408	216009		-----		19500		47654		2184221		533796		520502		1697793		187614				8497		9856		-----
926-214-01.lcd	5364936	29.9	172605		-----		23746		31380		1525595		415966		394834		1437186		194829				6809		10136		-----
926-215-01.lcd	7011996	39.062	238641		-----		24657		43607		2297961		582042		548641		2091694		250665				7646		10651		1608
926-216-01.lcd	4433742	21.701	142474		-----		18175		26682		1387662		365896		321736		1644789		216315				4784		6321		-----
926-217-01.lcd	9529411	46.638	327245		-----		40003		54899		2054071		532172		459677		1160354		146249				5685		8664		-----
926-218-01.lcd	12008366	58.801	406001		-----		45932		77834		3846375		880902		885063		2750179		269006				8280		14995		1524
926-219-01.lcd	-----	-----	-----		-----		-----		-----		-----		-----		-----		-----		-----				-----		-----		-----
926-220-01.lcd	1890190	9.286	63093		-----		5123		12109		630694		141370		156316		441795		63681				1570		2710		-----
926-221-01.lcd	-----	-----	-----		-----		-----		-----		-----		-----		-----		-----		-----				-----		-----		-----
926-222-01.lcd	-----	-----	-----		-----		-----		-----		-----		-----		-----		-----		-----				-----		-----		-----
926-223-01.lcd	-----	-----	-----		-----		-----		-----		-----		-----		-----		9256		-----				-----		-----		-----
926-224-01.lcd	1891830	9.294	50862		-----		10596		13188		526325		132361		139423		548301		64703				1814		2869		-----
926-225-01.lcd	-----	-----	-----		-----		-----		-----		-----		-----		-----		-----		-----				-----		-----		-----
926-226-01.lcd	2043822	10.035	69124		-----		5192		11028		602231		155388		155372		629735		82049				3391		3723		-----
926-227-01.lcd	65318	0.422	-----		-----		-----		-----		-----		-----		-----		19825		2589		62972		-----		-----		-----
926-228-01.lcd	64348	0.417	-----		-----		-----		-----		-----		-----		-----		51067		7579		64100		-----		-----		-----
926-229-01.lcd	-----	-----	-----		-----		-----		-----		-----		-----		-----		-----		-----		10657		-----		-----		-----
926-230-01.lcd	10124	0.133	-----		-----		-----		-----		-----		-----		-----		-----		-----		23067		-----		-----		-----
926-231-01.lcd	12257	0.144	-----		-----		-----		-----		-----		-----		-----		-----		-----		18239		-----		-----		-----
926-232-01.lcd	24593	0.209	-----		-----		-----		-----		-----		-----		-----		6724		-----		31645		-----		-----		-----
926-233-01.lcd	12614	0.146	-----		-----		-----		-----		-----		-----		-----		-----		-----		33249		-----		-----		-----
926-234-01.lcd	7945	0.122	-----		-----		-----		-----		-----		-----		-----		7160		-----		-----		-----		-----		-----
926-235-01.lcd	16875	0.169	-----		-----		-----		-----		-----		-----		-----		12288		-----		22753		-----		-----		-----
926-236-01.lcd	104114	0.625	-----		-----		34495		-----		7187		4449		-----		76339		6931		116948		-----		-----		-----
926-237-01.lcd	1696599	8.951	76118		-----		-----		20442		165803		24753		29589		679887		108129		165831		4670		-----		-----
926-238-01.lcd	1335851	7.065	31584		-----		-----		7927		63262		16160		32327		494368		117892		47232		4139		1441		-----
926-239-01.lcd	26387699	138.557	174520		-----		-----		61536		327969		141793		364302		7807081		1804482		86692		38245		8405		-----
926-240-01.lcd	65678628	346.789	417395		-----		24039		155471		617630		309364		849663		15797174		2783114		347516		112223		16696		-----
926-241-01.lcd	48551705	255.716	300802		-----		17480		121201		422593		204689		508565		10015035		1799000		278855		80797		13563		-----
926-242-01.lcd	102676881	545.173	644170		4539		33465		269537		925415		482796		1150785		24379181		4380868		459069		191095		31613		2847
926-243-01.lcd	117670580	626.223	769509		5901		49986		334583		1078071		607054		1223702		30394180		5678199		609635		224413		37279		1987
926-244-01.lcd	83923127	444.332	518913		-----		31709		211955		670520		378928		711800		19714576		3291223		402396		144762		23988		1720
926-245-01.lcd	89755014	475.627	588494		-----		32935		218509		710063		417273		611610		19100134		2897345		539518		128838		24181		-----
926-246-01.lcd	77469143	409.763	586837		-----		39470		214380		846592		479741		581866		22317236		3510496		600126		160074		28204		1341
926-247-01.lcd	3803603	19.974	50892		-----		8490		19594		75775		42491		23125		748117		112017		83609		5215		2620		-----
926-248-01.lcd	36496247	191.894	475410		-----		44013		173504		761016		429860		184338		7288867		954266		1010090		45676		11945		-----
926-249-01.lcd	117630	0.695	-----		-----		-----		-----		17220		-----		-----		52932		4729		17759		-----		-----		-----
926-250-01.lcd	1187188	6.287	22912		-----		-----		6200		48254		13405		24605		369654		74059		40703		4765		1034		-----
926-251-01.lcd	20824126	109.271	156460		-----		13455		69195		420778		137179		310825		6961213		1149137		141292		49921		6206		790
926-252-01.lcd	48085339	253.243	262964		-----		15804		113304		374478		228708		538017		7040233		1003812		174499		57746		10305		1237
926-253-01.lcd	36819420	193.602	172008		-----		10214		81018		288036		184940		464629		5947637		848161		122926		55297		6486		-----
926-254-01.lcd	93096776	493.586	552069		-----		23779		192107		677746		414054		985233		12831352		3045374		137044		61045		23674		-----
926-255-01.lcd	80980928	428.564	487966		-----		30503		199989		603664		410866		780208		15473385		2768582		265041		104492		19892		1198
926-256-01.lcd	56818707	299.617	313925		-----		23533		134247		386162		277692		500252		10683024		1549190		198590		76535		12973		1312
926-257-01.lcd	25435284	133.54	140832		-----		13215		61353		144960		105302		148384		3346441		431655		142783		23076		5728		-----
926-258-01.lcd	50575748	266.454	349244		-----		20486		135629		515493		318626		376373		11325965		1420540		289534		74367		17000		-----
926-259-01.lcd	276057	1.523	5290		-----		12211		-----		41162		4722		-----		136438		12359		77593		-----		1595		-----
926-260-01.lcd	33026	0.253	-----		-----		-----		-----		13273		-----		-----		22618		4415		-----		-----		-----		-----
926-261-01.lcd	17637	0.173	-----		-----		-----		-----		5872		-----		-----		14731		-----		6350		-----		-----		-----
926-262-01.lcd	95645952	507.298	369691		-----		-----		236702		2163665		433532		1958698		18544767		3420228		46193		80888		27855		1632
926-263-01.lcd	85851	0.529	-----		-----		-----		-----		22252		-----		-----		38066		4638		-----		-----		-----		-----
926-264-01.lcd	38191	0.28	-----		-----		-----		-----		24008		2694		-----		45061		6318		7871		-----		-----		-----
926-265-01.lcd	41949	0.3	-----		-----		-----		-----		25523		-----		-----		57769		6322		-----		-----		-----		-----
926-266-01.lcd	38093	0.279	-----		-----		-----		-----		24803		-----		-----		59850		8300		-----		-----		-----		-----
926-267-01.lcd	43423	0.307	-----		-----		-----		-----		31114		2693		-----		67679		7183		-----		-----		-----		-----
926-268-01.lcd	63845	0.414	-----		-----		-----		-----		37961		2499		-----		74550		12703		-----		-----		-----		-----
926-269-01.lcd	3517050	18.475	58372		-----		-----		13429		639912		51015		84839		428383		74091		17059		-----		2891		-----
926-270-01.lcd	64493767	340.473	350105		-----		-----		153634		2578619		401102		1267613		11660333		3013731		73269		50844		21032		-----
926-271-01.lcd	9734	0.131	-----		-----		-----		-----		-----		-----		-----		-----		-----		-----		-----		-----		-----
926-272-01.lcd	25284563	132.747	90130		-----		-----		61426		484681		98709		467308		4045999		828598		12514		17238		6458		-----
926-273-01.lcd	165117466	885.268	733603		12021		-----		448689		3727629		761842		4131105		29782840		7889500		70969		154730		63457		2266
926-274-01.lcd	104480641	554.903	415608		6227		-----		268220		1509644		343002		1858841		11087248		2259894		41849		60020		27962		1041
926-275-01.lcd	115992887	617.135	520562		10617		-----		311828		2556908		571278		2662913		25018130		6443460		55076		134907		44595		1413
926-276-01.lcd	93519483	495.859	376311		8486		-----		269678		1734518		405500		1898207		18685855		4798750		25667		99749		36159		1512
926-277-01.lcd	69367664	366.468	270763		5787		-----		187680		1195270		293684		1621867		14431242		3423617		21504		78405		22644		1051
926-278-01.lcd	103374085	548.933	526150		8885		-----		265541		1472890		381847		1681716		12582700		3054811		50715		68821		32531		835
926-279-01.lcd	101256116	537.513	457620		8785		4649		275736		1763483		422483		1637709		16142367		3699671		59122		84516		33996		-----
926-280-01.lcd	130254758	694.546	682263		10030		6052		367804		2292537		645980		1982052		23669016		6334541		63250		135460		50752		1273
926-281-01.lcd	193163133	1040.28	1179858		18917		-----		514340		3105506		940005		1980095		45659857		10471562		75544		174625		78563		-----
926-282-01.lcd	190328846	1024.55	1241163		15424		-----		569034		3447326		1089880		1871313		33853430		9258380		102252		158751		74968		2351
926-283-01.lcd	131801038	702.96	712856		13411		-----		401303		2715744		673427		1228243		22433902		4395019		70968		110467		49520		-----
926-284-01.lcd	54961546	289.745	459298		-----		10836		166704		2283283		519938		499683		7746501		2063913		149886		35872		23065		-----
926-001-01.lcd	36798113	193.49	738100		38724		1263762		110273		5644431		944396		264513		13548872		2343261		9400317		31794		88247		-----
926-002-01.lcd	2967376	15.599	80066		-----		20232		16557		1452913		141773		41198		2150307		346508		1086966		10682		3553		-----
926-003-01.lcd	1305505	6.906	46269		-----		11886		17070		614217		258484		14372		742333		735341		552541		3283		2503		-----
926-004-01.lcd	1387294	7.334	40122		-----		19522		9499		762789		75771		20631		1074046		114622		550576		-----		-----		-----
926-005-01.lcd	9343146	48.987	125805		-----		7201		33606		2149103		191660		64554		3105524		480551		516234		14411		3382		-----
926-006-01.lcd	3484175	18.303	127530		-----		34992		24765		2608004		223692		62594		3735407		393167		624307		19346		4968		915
926-007-01.lcd	3544154	18.616	115970		-----		12388		25244		2584105		216401		61268		3730532		624091		337112		14872		3959		-----
926-008-01.lcd	3956051	20.772	131215		-----		20808		27482		2887129		237295		56508		4087727		568622		330432		19639		5616		-----
926-009-01.lcd	3541854	18.604	122630		3095		-----		30162		2812837		244713		64516		3843732		349379		130967		18281		4919		-----
926-010-01.lcd	5204420	27.306	182228		-----		-----		39350		3434241		309459		82083		4638838		714790		143289		22941		7095		-----
926-038-01.lcd	75519713	399.335	3594176		308358		2772669		1492583		9602090		13609413		1376622		11186287		19129859		1081856		58195		80938		-----
926-039-01.lcd	96322035	510.936	1947908		386685		2897207		391679		14228888		10587226		1952622		25728869		3360535		1865450		22632		108289		2354
926-040-01.lcd	79204381	419.051	2689484		293350		2783563		1277081		10949470		11151558		1247046		16624097		7498558		1936787		37526		77922		1361
926-041-01.lcd	94029281	498.601	2040681		454909		2978577		374529		16893440		10409779		1998983		28782698		3654762		2901952		23261		105726		1628
926-042-01.lcd	44379697	233.603	1211952		172872		1408750		542937		8015529		5677653		769254		10471051		3749033		1543987		19729		39612		-----
926-043-01.lcd	10749074	56.358	267260		30583		274273		112585		2051520		1456887		189921		2291801		1819190		301852		8256		8208		-----
926-044-01.lcd	1291810	6.834	74823		-----		-----		161341		1704644		5044070		182445		954089		9158363		97339		16699		10471		-----
926-045-01.lcd	1827284	9.635	104611		5987		20880		18179		1009403		238050		37311		883073		82736		57685		-----		-----		-----
926-046-01.lcd	3453572	18.143	212271		13984		46586		32334		2664029		562576		60642		1899010		288160		82862		-----		-----		-----
926-080-01.lcd	47728269	251.35	2833908		455270		16934222		625877		12578821		13143734		1788862		14046064		5278672		39611635		34757		302296		1996
926-081-01.lcd	14803011	77.63	1015578		85662		1840249		298664		3736836		5359702		629577		881937		2454299		7333126		7346		30395		-----
926-082-01.lcd	5242450	27.506	277992		25707		995172		38835		1783492		817570		306840		1250170		156011		3456892		3703		16511		-----
926-083-01.lcd	10695250	56.076	622328		58356		2599730		85287		4445077		1942452		562325		2633891		296540		7385670		8901		43558		-----
926-084-01.lcd	16387400	85.95	1120627		119558		4185154		134399		7093882		3432516		836782		5256226		438553		11939294		15719		80097		-----
926-085-01.lcd	15768641	82.7	764851		64525		5819420		119671		6503170		2738703		778316		4497964		353959		11771055		14860		33811		649
926-086-01.lcd	11244173	58.955	497335		52905		5713143		95883		4747911		2348719		571423		3231595		401348		9245597		9042		26227		1053
926-087-01.lcd	17809567	93.422	843179		54795		5708210		140660		7624802		2771582		959831		4746163		498063		9116465		16966		31607		1001
926-088-01.lcd	7661684	40.176	350058		20048		2259931		59880		3299130		1215156		405534		2204424		218714		4220133		9192		13032		-----
926-089-01.lcd	1853503	9.772	184088		12342		934629		25738		1586235		716009		200848		1766908		389524		1917521		3104		6411		-----
926-111-01.lcd	1466424	7.747	58043		45163		25511		176959		214380		466279		45900		1240189		5683284		5152625		8394		16986		-----
926-112-01.lcd	694551	3.711	107460		228055		218444		21769		-----		-----		-----		87820		856995		-----		9410		-----		-----
926-113-01.lcd	422797	2.291	11864		-----		22152		2631		15373		11649		3193		119023		13815		994644		-----		-----		-----
926-114-01.lcd	1380700	7.299	46481		-----		223968		16390		57102		41185		10495		267827		46094		2779591		-----		-----		-----
926-115-01.lcd	429638	2.326	14668		-----		15845		3614		19186		12859		2126		73758		8970		1023610		-----		-----		-----
926-116-01.lcd	675070	3.61	56327		-----		67719		16817		38299		33897		4295		93864		51732		1505499		-----		-----		-----
926-117-01.lcd	893128	4.75	34717		-----		74052		7287		58923		37175		4758		168553		12576		2299525		-----		-----		-----
926-118-01.lcd	280070	1.544	12188		-----		87283		3013		18096		10082		-----		50535		6067		304386		-----		-----		-----
926-119-01.lcd	1462172	7.725	62647		-----		461245		11271		120280		68049		12354		415559		24834		1795929		1520		-----		-----
926-120-01.lcd	10665990	55.923	452189		12768		3460543		72959		882230		503119		99066		2657336		271898		10782010		6290		19572		-----
926-065-01.lcd	93610166	496.347	5298341		104828		115015		1423126		67514627		27474579		1840791		18175740		8367188		240709		31758		27469		6923
926-066-01.lcd	103913434	551.843	9026291		82762		261248		1808309		60334363		76993214		1818166		11592577		31784048		169760		90417		33891		9445
926-067-01.lcd	119334258	635.24	7600200		219501		145632		1177719		93700456		20916082		2886060		9223512		5187645		147535		43588		23574		-----
926-070-01.lcd	144048192	769.749	6566739		209549		98197		805722		95028157		13692856		5538883		28010277		8013569		289110		38560		42364		9898
926-071-01.lcd	124133713	661.279	5682491		178265		134962		972832		76783397		18162470		4505065		22469875		9579267		250387		43255		32738		5174
926-072-01.lcd	59174492	312.147	2710891		100455		41973		428692		38329094		5288415		2137598		14980972		3781272		124937		14933		18539		3475
926-073-01.lcd	5195998	27.262	214098		7174		8563		50252		3174862		414339		106878		881263		164244		12417		-----		1021		-----
926-074-01.lcd	124334217	662.368	5767212		207669		101043		790177		74853435		12229567		4535056		26560809		7143081		258404		39016		37386		7509
926-075-01.lcd	98329683	521.745	3420533		137775		52876		517190		45613776		7473052		3124489		21028652		4261198		212393		23334		27335		6910
926-076-01.lcd	217521139	1176.08	10193981		363974		147351		1064922		119610550		22454124		9365312		44487841		8753199		514958		62521		71047		9526
926-077-01.lcd	90513540	479.702	4510192		129980		137289		1293460		41937203		22065917		2387589		19938918		9828336		191313		46153		29535		2851
926-101-01.lcd	27409558	143.942	1018995		8130		118185		158938		6011720		1625202		1305968		2355565		260029		554859		5612		20588		1611
926-102-01.lcd	53150040	280.121	2068145		23060		196587		363872		17548202		4101398		3658158		7263421		714803		1770078		18666		71120		3162
926-103-01.lcd	57965535	305.716	2287443		19154		316812		387296		20592157		5027428		4417883		10209047		1563132		1622829		31626		73945		3871
926-104-01.lcd	134814239	719.368	7383540		56221		548942		2255360		46765136		29662959		10382466		15803571		11340834		3853865		51970		184310		5369
926-106-01.lcd	112066854	595.887	5601315		58887		475351		1013930		43788602		10910980		9697115		9643177		1442212		3197314		54821		183350		2734
926-107-01.lcd	167362281	897.623	9498602		129906		2350690		1546553		64943415		17647420		14292883		24279658		4587264		9489618		94896		305934		8187
926-109-01.lcd	23565333	123.694	851397		8283		103589		129384		4682111		1362795		1054828		2729167		307337		493515		7948		20180		-----
926-110-01.lcd	44494611	234.212	1733398		17062		166648		278635		13697376		3342297		2956864		8086365		865048		1580220		19138		53324		3593
926-133-01.lcd	50004775	263.425	2030026		17255		289947		349034		17117652		4273239		3754012		12418682		1673362		1541094		34286		64308		4469
926-134-01.lcd	120814756	643.268	6465236		51510		506487		1919155		39447751		25235285		9177943		18908068		13636249		3751673		57694		161667		6895
926-135-01.lcd	191876168	1033.13	10623993		101764		937606		2178329		71621324		24696494		17198882		30732144		9447110		6803584		97932		288076		14628
926-136-01.lcd	164569996	882.257	8295540		80479		722202		1388010		58793113		14994168		14215077		24586805		3161506		5340517		100677		239317		7172
926-137-01.lcd	180389983	969.502	10799948		150986		2738343		1755707		72051097		19657168		16933860		37129865		6280401		12079386		129168		334381		12083
926-138-01.lcd	117775520	626.792	9199462		59300		740913		2646491		28229965		33032478		7421883		13997448		32295412		4203258		106918		154658		5211
926-140-01.lcd	75514565	399.308	3050945		37443		342373		517039		23451289		6633278		5268220		17604460		3158317		3073939		66421		107830		6230
926-141-01.lcd	12649824	66.329	1095517		16550		12760		242707		722775		1070873		174022		1749971		4185110		-----		14963		-----		1889
926-142-01.lcd	107751377	572.561	6721124		12643		135555		2139962		4224496		4371005		2220489		17062322		41145856		3206290		152800		65676		5083
926-011-01.lcd	178206159	957.432	5234242		36688		32182		755147		49072725		3924634		6058664		22251103		5218983		1093131		62706		212643		6160
926-049-01.lcd	4558674	23.695	260447		21762		45478		43838		3934582		549476		63632		2713442		232318				2136		3858		-----
926-050-01.lcd	90068979	253.958	5386960		132704		67273		1000118		71523612		6158631		2242301		16293518		1097105				12187		24945		5603
926-051-01.lcd	149361284	352.378	14216469		283181		143851		1617333		151379622		16657746		5479108		32494249		3551532				31564		58466		9607
926-052-01.lcd	129043744	321.104	12035361		271044		137406		1127141		149382540		17011149		4444094		39583529		4163529				37185		51562		12684
926-053-01.lcd	156176880	362.421	18862663		370588		226537		1201941		198881451		27391643		7939711		57155317		7244291				54071		77213		15848
926-054-01.lcd	176492440	391.197	20366395		403270		329000		1150343		210925030		34613099		14660028		70143295		17656506				81866		105664		20148
926-055-01.lcd	160852947	369.192	22064462		414061		225190		1174078		208070580		29174149		16584724		69980077		18018067				73866		98749		19740
926-056-01.lcd	148178305	350.614	17926478		411361		266694		982120		179628811		23203382		16281355		71040357		19990565				47143		94351		13556
926-057-01.lcd	156747329	363.252	17664943		397175		370727		1142251		173830206		31183156		15906757		66689024		19940317				59822		95237		13787
926-058-01.lcd	141219876	340.099	17260134		424172		196350		1177498		161083433		21709240		14549291		61152856		16468455				55521		81284		12822
926-059-01.lcd	148877297	351.657	16243275		432343		202328		1127338		150847358		20982967		13104502		57825930		16166930				52497		83155		13986
926-060-01.lcd	149786763	353.012	12962403		400469		159464		1051103		128056566		18254809		12029559		49444434		11592087				46178		77234		10987
926-061-01.lcd	119991705	306.441	35688389		227546		1195122		3213467		127370358		119415981		17149529		30581796		73126650				206584		144351		10360
926-062-01.lcd	132108772	325.961	15056836		376893		337801		1424828		120729893		36330379		10782875		47223973		16648792				79041		81695		8484
926-063-01.lcd	168710173	380.367	27846295		702674		326603		1253352		186582775		30827542		19672267		82336681		9207958				76676		140761		15091
926-090-01.lcd	99629358	271.482	6397150		43800		367618		1205987		36913822		8264838		8909611		9007454		9007454				23812		144076		4146
926-091-01.lcd	65398419	204.464	3781802		30080		303021		676736		23278289		5141003		5323088		5954384		5954384				15655		84682		2645
926-092-01.lcd	86790508	247.76	6596765		50982		522958		1972967		39850878		17750777		9538679		11063334		11063334				31371		158969		2405
926-093-01.lcd	69247407	212.663	4788091		43142		445418		778271		36874525		6197949		8984331		13261854		13261854				36692		135694		4453
926-094-01.lcd	104974744	280.951	9001853		73198		674261		1892093		59247949		11793510		16465503		16251670		16251670				45063		230220		6983
926-095-01.lcd	80626868	235.818	11849589		124345		957713		2002361		88164803		11509468		23019926		32464239		32464239				54451		381334		9614
926-096-01.lcd	89406572	252.714	12456311		116370		891659		1846448		84057797		10050156		22580411		34665096		34665096				73085		363336		11784
926-097-01.lcd	101165079	274.225	15523049		107756		935157		4473668		70838381		25055790		20104241		21352417		21352417				66655		359373		5328
926-098-01.lcd	75370467	225.312	9286942		102475		1177832		1444626		61811332		7994327		16638821		28579635		28579635				90020		323616		7323
926-099-01.lcd	49527365	180.715	3436999		136035		138261		5044244		37253093		60540040		22018634		62767957		62767957				282195		522483		28158
926-100-01.lcd	70516169	215.323	7844102		87662		851257		1233055		60195206		7415564		14063762		31304084		31304084				100328		295154		9577
926-121-01.lcd	61608791	196.186	8076835		32969		428425		1806196		6009256		8217314		1423225		11334056		37157509				120945		88090		11086
926-122-01.lcd	152249887	356.66	12569268		36588		332072		4038348		12614756		8634864		6071090		46003270		20387021				212720		194703		6937
926-131-01.lcd	159355526	367.034	3865789		25417		466084		1208254		5599119		3085316		1460839		38028118		11004418				201297		135034		3957
926-013-S100-02.lcd	65081144	340.663	273782		6658				169232		1735627		315500		1416178		16832272		5779341				61883		23419		-----
926-014-S100-01.lcd	10101974	52.424	62206		-----				24332		202317		45147		178234		2507273		889870				9108		3497		-----
926-015-S100-01.lcd	75093995	393.801	290864		6067				201433		1803843		354925		1869308		21106243		7228381				92310		27639		-----
926-016-S100-01.lcd	49076319	256.142	209574		-----				127107		747209		161833		876061		8254106		2581257				34883		15079		-----
926-017-S100-01.lcd	50644239	264.4	232484		-----				139925		1204161		261059		1176341		16937559		6715166				76400		24250		-----
926-018-S100-01.lcd	42478742	221.449	180249		4930				123062		851890		193542		852964		13721719		4466541				62415		15978		1083
926-019-S100-01.lcd	31029927	161.448	112974		-----				83029		547862		129240		693188		9572024		3537396				43178		14371		-----
926-020-S100-01.lcd	50242714	262.285	337398		5601				142582		786125		200083		876355		9892238		3389759				32058		15993		-----
926-021-S100-01.lcd	52554559	274.467	299760		4006				155615		970106		231301		860755		13015204		4104329				42205		19806		-----
926-022-S100-01.lcd	63378325	331.646	391399		5059				193236		1177999		321244		989111		17590895		7101687				63123		27475		-----
926-023-S100-01.lcd	94506019	497.406	830813		10702				283289		1660456		498342		1046159		20535923		8122872				87926		40533		-----
926-024-S100-01.lcd	84024804	441.37	625672		7362				258134		1639681		485569		808499		19980926		8146372				88730		36526		-----
926-025-S100-01.lcd	62946736	329.361	366571		6211				192470		1430031		339254		547441		16104239		4857902				68897		27778		-----
926-027-S100-01.lcd	19096794	99.18	339071		-----				237850		365271		209623		421964		3867890		5700131				15598		5565		-----
926-028-S100-01.lcd	28758676	149.575	131827		3296				79743		605822		121756		618230		7244950		2545783				26140		11007		-----
926-026-S100-03.lcd	27046251	140.63	254258		-----		-----		73946		1240311		242298		255622		5525389		1694568				18601		14399
926-029-S100-02.lcd	22826785	118.614	1324414		2326		-----		183058		884728		252601		1335761		11266702		3599830				9578		25491
926-030-S100-02.lcd	16055122	83.351	1045268		-----		-----		146043		615762		188585		878011		9165678		3074866				6682		21993
926-031-S100-01.lcd	24069936	125.097	509452		-----		-----		369061		792003		269540		781585		9809760		5908536				27066		18254
926-032-S100-01.lcd	49318980	257.42	526333		6248		-----		234362		1590422		341133		1332075		23168670		5298991				84046		43832
926-033-S100-01.lcd	61782708	323.202	626926		8280		-----		190663		1230313		325207		917173		19097040		5103943				60699		33556
926-034-S100-01.lcd	84243047	442.534	8642433		-----		15368		2030311		971602		1930805		1028809		12330744		41756951				90912		42270
926-035-S100-01.lcd	63519037	332.391	6140282		-----		11115		1455652		725045		1390090		633351		8368035		29409274				62246		29701
926-036-S100-01.lcd	86906556	456.754	702106		7211		-----		296459		1987534		524743		937768		26162149		7777271				89673		53648
926-037-S100-01.lcd	30293246	157.596	782007		-----		-----		412545		665054		429477		262194		7035746		8535651				22706		14901
926-047-S100-01.lcd	48657341	166.128	506239		4986		-----		281396		912576		324319		648462		11388902		9432972				36156		23172
926-048-S100-02.lcd	34173125	128.327	605231		3666		-----		143220		612307		200144		419329		7364183		3512893				19796		18297
926-064-S5-01.lcd	129990422	322.609	18750467		935859		693191		4501572		94028736		38850693		9447305		54024175		6799108				54445		110621		11966
926-068-S10-01.lcd	9497468	45.654	602430		24132		8499		118189		11953833		1731590		413134		7071341		1501100				6254		4396		-----
926-069-S10-01.lcd	8215102	40.233	496053		23952		-----		86623		9708668		1097639		367195		5911669		783034				4070		4077		-----
926-078-S10-01.lcd	13894714	63.063	691393		26529		9346		106472		8252952		1555240		451369		8049202		856584				6708		3666		-----
926-079-S10-01.lcd	63033806	199.324	4218443		79017		130234		1644233		10063838		8732437		686644		7646501		6279089				18230		14411		2738
926-105-S10-01.lcd	10862010	51.24	480295		5578		43622		100212		4392403		1483530		1075473		2692304		809751				4044		16595		865
926-108-S20-01.lcd	3345016	17.784	240525		-----		15980		69612		834449		1023071		247374		534088		1150166				3741		5980		-----
926-123-S10-01.lcd	90488158	254.744	828848		6458		52923		297536		1591310		648017		1659176		25319256		7858944				165366		47219		1896
926-124-S20-01.lcd	138401164	335.771	1140982		6018		59106		420543		1768087		814190		2164194		32591181		9856973				182200		59731		2113
926-125-S20-01.lcd	115956376	299.742	947679		7037		44740		326217		1338581		586880		1479784		23454795		6722718				128411		43560		1779
926-126-S100-01.lcd	27300985	108.262	1005056		-----		14335		175185		378758		202395		446718		8172825		4821269				20594		15909		-----
926-127-S100-01.lcd	56678204	185.087	2776265		-----		28627		1124385		536169		628070		595815		10202049		24523128				44443		23426		-----
926-128-S100-01.lcd	45231657	157.644	5705223		-----		21497		1291774		213572		702764		389037		4277594		21668214				47604		20068		-----
926-129-S100-01.lcd	34461928	129.136	1179687		-----		18511		310433		416053		271497		317560		8748046		6352616				24536		18926		-----
926-130-S100-01.lcd	28645367	112.321	1038941		-----		21688		138238		488557		272582		318536		10381313		3891076				27533		18088		-----
926-132-S10-01.lcd	105695565	282.211	16947040		25993		244743		4621341		3266916		6148788		1069673		16460650		50885205				126444		107518		4498
926-139-S10-01.lcd	295139372	534.651	22275196		17877		200698		8938492		3802584		5610044		4860960		33136634		120533546				357653		190171		4014
926-012-S100-02.lcd	33983486	176.903	146933		-----		-----		84892		1510896		227541		668980		9304297		3112205				30037		12796		-----
926-099-02.lcd
926-099-03.lcd
